# Supplementary material for: Telemedicine in Sports under Extreme Conditions: Data Transmission, Remote Medical Consultations, and Diagnostic Imaging
Source: Int J Environ Res Public Health. 2023 Jul 15;20(14):6371. doi: 10.3390/ijerph20146371 (PMC10380087; doi:10.3390/ijerph20146371)
Supplement: Supplementary file 1 [file ijerph-20-06371-s001.zip]

Archive with 1 entries (1 files):
- ijerph-2095360-supplementary.pdf
